# Supplementary material for: Allosteric Integrase Inhibitor Influences on HIV-1 Integration and Roles of LEDGF/p75 and HDGFL2 Host Factors
Source: Viruses. 2022 Aug 26;14(9):1883. doi: 10.3390/v14091883 (PMC9502684; doi:10.3390/v14091883)
Supplement: Supplementary file 1 [file viruses-14-01883-s001.zip]

Archive with 1 entries (1 files):
- viruses-1864118-supplementary.xlsx
