# Supplementary material for: Allosteric Integrase Inhibitor Influences on HIV-1 Integration and Roles of LEDGF/p75 and HDGFL2 Host Factors
Source: Viruses. 2022 Aug 26;14(9):1883. doi: 10.3390/v14091883 (PMC9502684; doi:10.3390/v14091883)
Supplement: Supplementary file 1 [file viruses-14-01883-s001.zip › viruses-1864118-supplementary.xlsx]

## Sheet: Table S1
Table S1. P values for infection experiments. 1
			WT HEK293T			HDGFL2 KO			LEDGF/p75 KO			Double KO
Experiment	Infected cells	BI-D	BI-D			BI-D			BI-D			BI-D
Infectivity of WT virions in the presence of BI-D	WT HEK293T		– 2	EC70	EC95	– 2	EC70	EC95	– 2	EC70	EC95	– 2	EC70	EC95
		– 2	1
		EC70	0.0149346	1
		EC95	0.00997116	0.000185931	1
	HDGFL2 KO	– 1	0.0719702			1
		EC70		0.0349174		0.0162653	1
		EC95			0.0188055	0.0102783	0.0260004	1
	LEDGF/p75 KO	– 2	0.0105321						1
		EC70		0.000102856					0.00250235	1
		EC95			0.000460833				0.00187542	0.00318325	1
	Double KO	– 2	0.00935015									1
		EC70		0.000105744								0.00183254	1
		EC95			0.000295178							3.60891e-05	0.0116001	1
infectivity of BI-D treated virions	Jurkat	BI-D	– 2	BI-D
		– 2	1
		600 nM	0.00088	1
	HEK293T	– 2	1
		600 nM	0.00199	1
Infectivity of virions harboring class II IN mutations	HEK293T	Integrase (IN)	WT IN
		WT	1
		W131D	0.00583946
		E246A	0.00882196
		K236A/E246A	0.00593501
1 P values were calculated by two-tailed equal variance t test in Excel.
2 –, infections conducted in the presence of DMSO.

## Sheet: Table S2
Table S2. P values for integration sites in WT and knockout HEK293T cells. 1
Genomic loci	BI-D	Infected cell type	Replicate 1													Replicate 2
			– 2					BI-D								– 2					BI-D
								EC70				EC95									EC70				EC95
			WT	HKO	LKO	DKO	RIC	WT	HKO	LKO	DKO	WT	HKO	LKO	DKO	WT	HKO	LKO	DKO	RIC	WT	HKO	LKO	DKO	WT	HKO	LKO	DKO
Total RefSeq genes	– 2	WT	1	0.837695	2.12161e-27	4.8345e-55	4.73862e-125	4.20983e-15	5.42142e-24	2.18864e-15	3.59215e-27	2.80783e-15	1.87521e-16	5.62261e-17	2.1126e-34	1	0.00206875	1.05873e-41	2.16333e-83	<E-300	6.3453e-54	1.83454e-54	4.1487e-12	5.73572e-107	1.23601e-18	1.52451e-31	2.75297e-21	8.09506e-75
		HKO		1	1.24636e-99	8.23923e-147	<E-300	1.0502e-36	8.136e-126	5.25475e-24	5.01686e-41	6.88683e-39	2.53545e-66	1.77896e-20	3.84837e-50		1	1.98845e-63	1.33708e-117	<E-300	6.09996e-98	1.17564e-109	5.74077e-16	1.36565e-155	2.89663e-32	1.21447e-56	1.57279e-26	8.7276e-101
		LKO			1	2.01834e-15	3.08286e-110	0.0028131	0.0217843	1	0.000103628	0.00182177	2.87222e-06	0.00376025	6.72e-09			1	5.36269e-07	5.27756e-48	0.0657279	0.00216312	1	4.27063e-09	3.07957e-05	0.00038346	0.00562879	1.87816e-08
		DKO				1	2.11419e-11	1.129e-21	3.34327e-26	5.38717e-07	0.335019	1.22321e-22	6.37494e-34	0.683742	0.263202				1	6.02774e-13	5.58545e-15	1.13689e-20	0.00373371	0.621939	1.9371e-20	4.59371e-20	1	0.299617
		RIC 3					1	3.14254e-89	5.89504e-264	1.05394e-22	2.24512e-06	8.23128e-97	6.04617e-229	0.00396684	0.0357747					1	1.96272e-152	1.55673e-266	5.21448e-11	5.05168e-14	3.85004e-100	1.01919e-138	0.00218854	2.38007e-06
	EC70	WT						1	0.142872	0.058472	5.36733e-08	0.973032	0.504307	3.62192e-05	6.21918e-13						1	0.125896	0.351006	2.53554e-20	0.00178944	0.0223883	0.000130677	4.76807e-16
		HKO							1	0.253709	3.64825e-07	0.114224	0.00266888	0.000191493	2.53529e-12							1	0.130954	1.8829e-28	0.03023	0.269236	1.11608e-05	5.6782e-21
		LKO								1	0.00199588	0.0544308	0.0121386	0.00917354	2.49779e-06								1	0.00121843	0.0173535	0.0617811	0.031052	0.000500554
		DKO									1	3.67192e-08	3.34306e-10	0.877444	0.105419									1	1.40742e-25	3.97313e-26	0.805657	0.512626
	EC95	WT										1	0.534297	3.67839e-05	2.6556e-13										1	0.275083	3.93074e-07	2.16935e-21
		HKO											1	5.1313e-06	5.0404e-16											1	3.20172e-06	8.92548e-21
		LKO												1	0.273338												1	0.560913
		DKO													1													1
1 P values were calculated by Fisher exact test in Python.
2 –, virus produced in presence of DMSO.
3 Random integration control for MseI/BglII digestion.

## Sheet: Table S3
Table S3. P values for BI-D-treated virus integration sites. 1
Genomic loci	Infected cell type	BI-D (nM)	Replicate 1		Replicate 2
			– 2	BI-D	– 2	BI-D
Total RefSeq Genes	HEK293T	– 2	1	0.187983	1	0.0865008
		600		1		1
		RIC 3	<E-300	2.17129e-77	<E-300	5.35106e-102
	Jurkat	– 2	1	0.373985	1	0.0609486
		600		1		1
		RIC	<E-300	2.98164e-116	<E-300	2.21941e-84
SPAD-associated genes	HEK293T	– 2	1	0.0167703	1	1.40292e-06
		600		1		1
		RIC	<E-300	4.32169e-116	<E-300	6.67378e-156
	Jurkat	– 2	1	0.00395173	1	1.03691e-05
		600		1		1
		RIC	<E-300	1.08346e-151	<E-300	2.08772e-102
SPAD-non-associated genes	HEK293T	– 2	1	0.270607	1	0.00105192
		600		1		1
		RIC	1.61448e-69	2.56677e-07	4.51705e-33	2.72778e-09
	Jurkat	– 2	1	0.0332514	1	0.00433979
		600		1		1
		RIC	1.75722e-83	2.05989e-12	1.80094e-120	4.3969e-12
1 P values were calculated by Fisher exact test in Python.
2 –, virus produced in presence of DMSO.
3 RIC, random integration control.

## Sheet: Table S4
Table S4. P values for CX014442-treated virus integration sites. 1
Genomic loci		1-to-40 Dilution						1-to-20 Dilution
	CX014442 (nM)	– 2	31.25	62.5	125	250	RIC	– 2	31.25	62.5	125	250	RIC
Total RefSeq Genes	– 2	1	0.938208	0.0830255	0.00360618	0.275888	3.96746e-194	1	0.53074	0.870435	0.534006	0.10142	3.48165e-257
	31.25		1	0.151276	0.0151701	0.365441	2.03722e-91		1	0.536827	0.330862	0.360644	3.94215e-92
	62.5			1	0.427424	0.816529	7.01373e-57			1	0.672566	0.151211	1.15138e-77
	125				1	0.351099	3.28754e-64				1	0.092833	1.32561e-47
	250					1	1.33117e-36					1	5.29649e-57
	RIC 3						1						1
SPAD-associated genes	– 2	1	0.164209	0.0271401	4.24085e-09	0.000106825	<E-300	1	0.241553	0.00292599	3.89634e-06	6.90105e-10	<E-300
	31.25		1	0.00222326	3.8457e-10	6.79999e-06	7.67256e-207		1	0.110938	0.000605052	8.30574e-06	2.19801e-193
	62.5			1	0.0050866	0.0702653	8.85592e-107			1	0.0439476	0.0067538	5.16448e-122
	125				1	0.671977	1.68984e-88				1	0.751877	5.30016e-48
	250					1	1.19491e-45					1	1.05183e-71
	RIC						1						1
SPAD-non-associated genes	– 2	1	0.108676	0.707903	0.0105244	0.0135313	0.000818203	1	0.515745	0.00301811	1.22354e-06	4.58427e-05	0.137044
	31.25		1	0.1038	0.000396284	0.000775667	0.733723		1	0.0453486	9.48878e-05	0.00274558	0.0895558
	62.5			1	0.0964986	0.0598956	0.0136336			1	0.0328807	0.342627	2.48589e-05
	125				1	0.617448	7.74405e-08				1	0.203713	5.72528e-09
	250					1	1.7993e-05					1	8.3882e-08
	RIC						1						1
1 P values were calculated by Fisher exact test in Python.
2 –, virus produced in presence of DMSO.
3 RIC, random integration control for shearing by sonication.

## Sheet: Table S5
Table S5. P values for class II IN mutant virus integration sites. 1
Genomic loci	Integrase (IN)	Replicate1					Replicate2
		IN
		WT	K236A/E246A	E246A	W131D	RIC	WT	K236A/E246A	E246A	W131D	RIC
Total RefSeq Genes	WT	1	0.193223	0.59563	1.94032e-31	<E-300	1	0.612614	0.488753	3.21544e-65	<E-300
	K236A/E246A		1	0.052455	2.31786e-32	<E-300		1	0.889975	8.00371e-27	<E-300
	E246A			1	1.21881e-35	<E-300			1	2.31849e-55	<E-300
	W131D				1	1.37349e-196				1	3.03028e-263
	RIC2					1					1
SPAD-associated genes	WT	1	1.37113e-28	3.58141e-06	1.54871e-34	<E-300	1	5.76607e-06	0.158671	3.83128e-35	<E-300
	K236A/E246A		1	8.30245e-19	0.000639914	<E-300		1	2.78304e-07	2.88398e-06	<E-300
	E246A			1	1.89166e-25	<E-300			1	7.79655e-37	<E-300
	W131D				1	<E-300				1	<E-300
	RIC					1					1
SPAD-non-associated genes	WT	1	2.0016e-31	5.24952e-05	0.00380941	1.2654e-16	1	5.8281e-05	0.0523945	0.140838	3.36336e-102
	K236A/E246A		1	1.44673e-23	4.02047e-09	1.80071e-101		1	9.60077e-07	1.42492e-05	4.57986e-35
	E246A			1	0.541012	3.32259e-90			1	0.861953	6.38171e-51
	W131D				1	6.77545e-16				1	6.44123e-18
	RIC					1					1
1 P values were calculated by Fisher exact test in Python.
2 RIC, random integration control for MseI/BglII digestion.
